# Supplementary material for: Geomagnetic Field (GMF)-Dependent Modulation of Iron-Sulfur Interplay in Arabidopsis thaliana
Source: Int J Mol Sci. 2021 Sep 21;22(18):10166. doi: 10.3390/ijms221810166 (PMC8469209; doi:10.3390/ijms221810166)
Supplement: Supplementary file 1 [file ijms-22-10166-s001.zip]

Archive with 1 entries (1 files):
- ijms-1386884-supplementary.pdf
